# Supplementary material for: Key candidate genes for male sterility in peppers unveiled via transcriptomic and proteomic analyses
Source: Front Plant Sci. 2024 Feb 6;15:1334430. doi: 10.3389/fpls.2024.1334430 (PMC10880382; doi:10.3389/fpls.2024.1334430)
Supplement: Supplementary file 1 [file Table_1.xlsx]

## Sheet: S1
Table S1 Fluorescent quantitative primers
Gene_id	Left Primer	Right Primer
Capana02g002746	CTTGCTTTCGCGCCAATTTG	TTAGCAACAGCCTTGGCAAC
Capana02g001798	AAGTGTTTGCAGCACTGGAC	TTCTTGGCTAGCAGCAATGC
Capana04g000638	AGGCATTTGCAAGCTGATCC	TGCTGTGTTGCCCTTTGTTG
Capana07g001786	AGTAGCAGCAATAGAGGGCATC	TGAATCCTCCACCACATCCTTG
Capana08g001522	AAGGCAAGCAACCAAGGATG	AATGTGCCACCACCAAGATC
Capana01g003855	TGCTCAGTTCCAGACATTGC	TCAAAAGCAGCAAGGGGTTC

## Sheet: S2
Table S2 Familial physicochemical properties of APX gene in pepper
Gene_id	Gene_name	Number of amino acids	Molecular weight	pI	instability index (II)	Aliphatic index	Grand average of hydropathicity (GRAVY)
Capana01g001553	CazAPX01	326	35569.6	8.06	35.77	88.19	-0.083
Capana01g001554	CazAPX02	297	31912.5	4.54	36.46	81.41	-0.222
Capana01g001644	CazAPX03	275	29556	4.76	31.95	85.82	-0.096
Capana01g003803	CazAPX04	343	38506.2	8.91	40.46	84.46	-0.273
Capana01g004380	CazAPX05	333	37241	6.67	34.2	90.78	-0.14
Capana02g000568	CazAPX06	300	32320.4	5.96	34.78	83.97	-0.199
Capana02g000688	CazAPX07	261	28586.1	5.96	36.92	76.17	-0.453
Capana02g001841	CazAPX08	349	38490.1	9.2	34.89	75.47	-0.273
Capana02g002192	CazAPX09	327	37185.8	8.9	43.49	87.92	-0.37
Capana02g002380	CazAPX10	315	35255.2	5.34	32.85	85.75	-0.201
Capana02g002504	CazAPX11	317	34907.1	9.57	46.4	76.06	-0.216
Capana02g002505	CazAPX12	314	34090.6	8.56	41.31	81.72	-0.205
Capana02g002746	CazAPX13	336	36816.7	9.45	50.2	79.61	-0.301
Capana02g002747	CazAPX14	332	36316.1	9.35	51.69	80.24	-0.269
Capana02g002748	CazAPX15	292	31831.2	8.73	43.88	81.92	-0.185
Capana02g002779	CazAPX16	346	38286.6	5.51	43.13	86.5	-0.095
Capana02g002990	CazAPX17	311	34107.7	9.28	29.64	74.66	-0.295
Capana02g003130	CazAPX18	332	36502	4.92	34.46	81.36	-0.334
Capana02g003648	CazAPX19	324	35191.9	4.77	30.82	83.98	0.006
Capana02g003649	CazAPX20	325	35352.9	4.45	35.09	84	-0.053
Capana03g000271	CazAPX21	426	47374.7	5.43	47.72	77.61	-0.239
Capana03g001834	CazAPX22	300	32447.6	6.21	36.71	86.23	-0.182
Capana03g001836	CazAPX23	300	32575.7	6.52	38.28	84.9	-0.218
Capana03g001837	CazAPX24	300	32542.7	6.52	37.07	84.93	-0.226
Capana03g001838	CazAPX25	322	34682.4	8.04	36.97	88.85	-0.078
Capana03g002206	CazAPX26	273	29404.8	8.19	37.19	76.26	-0.302
Capana03g002422	CazAPX27	314	34180.9	8.06	35.34	81.43	-0.135
Capana03g003406	CazAPX28	316	34182.5	8.64	31.39	93.86	0.067
Capana04g000154	CazAPX29	271	29567.5	8.93	41.33	76.31	-0.268
Capana04g000638	CazAPX30	327	36358.4	5.91	34.29	79.05	-0.262
Capana04g001237	CazAPX31	299	33479	6.65	49.37	89.33	-0.139
Capana04g001240	CazAPX32	272	29923.9	7.74	39.94	82.46	-0.289
Capana04g001245	CazAPX33	358	39469.6	6.31	47.35	84.97	-0.173
Capana04g001246	CazAPX34	350	38676.2	7.49	44.75	89.69	-0.139
Capana04g001416	CazAPX35	274	30159.6	7	41.03	87.19	-0.225
Capana04g002308	CazAPX36	326	36102.4	8.63	35.76	87.7	-0.086
Capana04g002827	CazAPX37	338	36527.1	4.62	34	86.57	-0.036
Capana05g001613	CazAPX38	313	33387.6	8.41	37.15	81.95	-0.042
Capana05g002095	CazAPX39	266	28482.8	8.9	34.33	74.1	-0.329
Capana05g002178	CazAPX40	331	36049.2	8.99	30.89	81.96	-0.2
Capana06g000286	CazAPX41	317	34132.6	6.2	28.8	83.38	-0.086
Capana06g001592	CazAPX42	328	35972.5	7.58	28.26	87.44	-0.081
Capana07g001298	CazAPX43	331	35898.1	9.01	34.92	88.4	-0.052
Capana07g001464	CazAPX44	328	36073.8	9.13	33.35	87.71	-0.085
Capana07g001466	CazAPX45	324	35284.7	9.03	21.73	88.15	0.03
Capana07g001506	CazAPX46	329	35830.2	8.92	35.57	88.94	-0.026
Capana07g001507	CazAPX47	328	36011.2	8.31	38.62	80.58	-0.108
Capana08g001996	CazAPX48	320	34685.4	5.2	48.25	90.47	0.084
Capana08g002014	CazAPX49	320	34545.2	7.55	39.4	86.47	-0.05
Capana08g002434	CazAPX50	329	36399.5	6.87	37.75	37.75	-0.119
Capana09g000117	CazAPX51	304	33127.7	6.18	36.41	84.31	-0.199
Capana09g000559	CazAPX52	322	35238.7	8.96	28.44	81.74	-0.057
Capana10g001821	CazAPX53	313	35650.6	7.61	46.62	80	-0.43
Capana10g001834	CazAPX54	222	24843.3	6.38	39.9	85.14	-0.314
Capana10g002421	CazAPX55	331	35979.9	8.87	35.25	92.51	0.028
Capana11g001153	CazAPX56	443	47303.9	9.85	52.12	79.66	-0.208
Capana11g001222	CazAPX57	488	53634.1	5.55	39.34	79.94	-0.402
Capana12g000410	CazAPX58	273	29440.2	5.26	36.2	86.45	-0.036
Capana12g000598	CazAPX59	493	53559	9.2	53.08	78.22	-0.18
Capana12g002654	CazAPX60	294	32723.3	6.84	40.65	84.86	-0.27
Capana00g001129	CazAPX61	326	34669.4	4.76	41.5	82.02	-0.117
Capana00g002737	CazAPX62	292	32065.5	5.47	32.61	89.52	-0.138
Capana00g002778	CazAPX63	283	31110.6	8.75	38.55	89.26	-0.261
Capana00g002831	CazAPX64	333	36748.1	9.29	40.5	87.6	-0.117
Capana00g004269	CazAPX65	319	34274.6	6.11	38.86	85.39	-0.13
Capana00g004797	CazAPX66	369	40672.8	8.95	31.05	90.57	-0.125
